# Supplementary material for: Miconia lucenae (Melastomataceae), a new species from montane Atlantic Forest in Espírito Santo, Brazil
Source: PeerJ. 2020 Mar 19;8:e8752. doi: 10.7717/peerj.8752 (PMC7085899; doi:10.7717/peerj.8752)
Supplement: Table S2 [file peerj-08-8752-s002.xlsx]

## Sheet: Planilha1
Collector	Number	Catagory	Herbarium	Herb. Accession Number	Source
Goldenberg	889	Paratype	MBML	33376	http://www.splink.org.br
Goldenberg	889	Paratype	NY	1015401	http://sweetgum.nybg.org
Goldenberg	889	Paratype	UPCB	57441	http://www.splink.org.br
Goldenberg	1525	Holotype	UPCB	71800	http://www.splink.org.br
Goldenberg	1525	Isotype	MBML	Not in the herbarium database
Goldenberg	1525	Isotype	NY	2104713	http://sweetgum.nybg.org
Goldenberg	1525	Isotype	NY	2104708	http://sweetgum.nybg.org
Goldenberg	1525	Isotype	RB	14190053	http://rb.jbrj.gov.br
Kollmann	1973	Paratype	MBML	9016	http://www.splink.org.br
Kollmann	5484	Paratype	MBML	16165	http://www.splink.org.br
Kollmann	5484	Paratype	RB	520110	http://rb.jbrj.gov.br
Kollmann	5484	Paratype	UPCB	Not in the herbarium database
Kollmann	5494	Paratype	MBML	16266	http://www.splink.org.br
Kollmann	5494	Paratype	RB	519987	http://rb.jbrj.gov.br
Kollmann	5494	Paratype	UPCB	Not in the herbarium database
Kollmann	5494	Paratype	VIES	23010	http://www.splink.org.br
Kollmann	8160	Paratype	MBML	24837	http://www.splink.org.br
Kollmann	8160	Paratype	UPCB	Not in the herbarium database
