# Supplementary material for: Miconia lucenae (Melastomataceae), a new species from montane Atlantic Forest in Espírito Santo, Brazil
Source: PeerJ. 2020 Mar 19;8:e8752. doi: 10.7717/peerj.8752 (PMC7085899; doi:10.7717/peerj.8752)
Supplement: Supplemental Information 1 [file peerj-08-8752-s003.txt]

>Miconia_lucenae_T813_atpF-atpH_MN557427
GTTGCTAAAATATCGGTATTAAACCCGAAACTCCCAGCCAGCGGCCATTGGCCCAAGGAAAGGAAAGAATCGGTTAGATTTTTCATACAATCTCCTTTCTTTTACAGATAGATAAAAAAAAACAAGAATAGAGTTTCTTTTTTTGTATCACTTTCTTTATATACTTCTACTTAGTATTCCATTTATATGGATTTCTTATATATATAGAATTGATTTAGGAATCAATATCGATTTTCTATTTATTTATTATCTTTTATTTTTGATTCTATTTATTTGTTATTTGTATTTGAATTTCCCTCTCTCTGTCTAAATCGATATATAGAAAAAAAAATAACTAAAGTTTATTTCGAAATGAAGTTTTTCAATTCAAAATTCCTAATCCTAATGAAAATAATACTTATTAGAATTTTAGAATTAGCGATCAAATTTCAAGTTTCATACCAATTTCGTAATATTTCGTTTGTTGTAAGACTCCTTAAGTTTCAATTTCTAAGAACGGGAAGGAAGAAAGTGGATCGGTATGCTAATTACTCATCCTTAAATCTTTCCTTCCCGGGCAGGGATT
>Miconia_lucenae_T813_trnS-trnG_MN557428
CTCTCTTTCCTTATTTCTCGTTATCTTGTTATTAAAATTAGACTTTATTAAAAATTCAAATTCGATTTTCGATTAGAATTCTATTCATATTAGTATATAATCCATTATATCTATATATATATTGAAAAAAAAATGTTTAACAAAATTCTTTTTATTGAATGAAATACCCATATAAGGACAATTTTTATTCTATGATATAGAATCATAGTTTCATTTTTTTCTTTATTCTTCTATTAAATTATTGACTTCTATTTTATTTCCTGATTTATTATTATTTATTAATTAATAATAATTATTATTAATTAGAATCGAATTAATAATCTAATTCGAATATTAGTAATATTCTTTATTTTCTTCCTTTTTTCTTCCCCCTCCTCTTAGTGGTACTGTACTGAAACAAACTTGTTATTGAGTTATTAATAATTAGGAGTCCTGTTTAACTAATTTATTGAAATAACCCCGATTAGGTCTAATAAAAAAACGAAAACACACCCATGCTATCATTTTCATTATTATTTTCGGATTCTATCCCT
